# Supplementary material for: Parental Home Vision Testing of Children During Covid-19 Pandemic
Source: Br Ir Orthopt J. 2021 Jan 21;17(1):13–9. doi: 10.22599/bioj.157 (PMC8269789; doi:10.22599/bioj.157)
Supplement: Appendix 1. — Instructions for iSight app and Peek Acuity Pro. [file bioj-17-1-157-s1.zip]

Archive with 2 entries (2 files):
- s1-bioj-157_painter/iSight-guide1-4-2020a-v1.pdf
- s1-bioj-157_painter/Peek-Acuity-Pro-3.pdf
